# Supplementary material for: Identification and Validation of a Stable Major-Effect Quantitative Trait Locus for Kernel Number per Spike on Chromosome 2D in Wheat (Triticum aestivum L.)
Source: Int J Mol Sci. 2023 Sep 19;24(18):14289. doi: 10.3390/ijms241814289 (PMC10531874; doi:10.3390/ijms241814289)
Supplement: Supplementary file 1 [file ijms-24-14289-s001.zip]

Archive with 1 entries (1 files):
- ijms-2604212-supplementary.pdf
